# Supplementary material for: A Wheat R2R3-type MYB Transcription Factor TaODORANT1 Positively Regulates Drought and Salt Stress Responses in Transgenic Tobacco Plants
Source: Front Plant Sci. 2017 Aug 8;8:1374. doi: 10.3389/fpls.2017.01374 (PMC5550715; doi:10.3389/fpls.2017.01374)
Supplement: Supplementary file 1 [file Table_1.XLSX]

## Sheet: Sheet1
Supplementary Table S1. Primer pairs for amplification
Category	Name	Accession number	Forward	Reverse
Gene cloning	TaODORANT1	KY013614	CAGCGAACAGCGGCTCCCAAAAT	GCACGGTCGTCGGGGTTTCCATT
Promoter cloning	Promoter TaODORANT1		GCTTCATCTAGTCCCGCAGA	CTTCAGCCCCACCTTGTCG
			CCCAAGCTTGCGTAGAGGACGCAAACA	CGGGATCCCTGCTTGCCGACGGAGCG
Subcellular localization	TaODORANT1		CCCAAGCTTATGGGGAGGCAGCCGTGCT	GGACTAGTCGGCCATGCTTCTTGGTC
Transactivation	TaODORANT1(1-795bp)		GGAATTCATGGGGAGGCAGCCGTGCT	CGGGATCCTCACGGCCATGCTTCTTG
	TaODORANT1(1-360bp)		GGAATTCATGGGGAGGCAGCCGTGCT	CGGGATCCGCCCATCTTGCGGAGCTT
	TaODORANT1(186-795bp)		GGAATTCAGGCCCGACCTCAAGCGG	CGGGATCCTCACGGCCATGCTTCTTG
	TaODORANT1(361-795bp)		GGAATTCATCGACCCCGTCACCCAC	CGGGATCCTCACGGCCATGCTTCTTG
	TaODORANT1(513-795bp)		GGAATTCCCGCTGATCCAGCCGCAG	CGGGATCCTCACGGCCATGCTTCTTG
Binding elements	Motif I		AATTCTGACAGTTATGACAGTTATGACAGTTAGAGCT	CTAACTGTCATAACTGTCATAACTGTCAG
	Motif II		AATTCAAAAGTTAGTTAAAAAGTTAGTTAAAAAGTTAGTTAGAGCT	CTAACTAACTTTTTAACTAACTTTTTAACTAACTTTTG
	Motif IIG		AATTCCGTTAGGTGCGTTAGGTGCGTTAGGTGGAGCT	CCACCTAACGCACCTAACGCACCTAACGG
qRT-PCR	TaODORANT1		CCGAAGCCCATGTACCTCC	CGGATCTATGATCGGTCTATGTG
	Taactin	AB181991.1	AGTGGAGGTTCTACCATGTTTCCT	CACTGTATTTCCTTTCAGGTGGTG
Transformation	TaODORANT1		GCTCTAGAATGGGGAGGCAGCCGTGCT	CGGGATCCTCACGGCCATGCTTCTTG
RT-PCR	TaODORANT1		CAAGCAGCAACTGCTCTGTTTC	CGGATCTATGATCGGTCTATGTG
	NtUbiquitin	U66264.1	AAAGAGTCAACCCGTCACCT	ACATCACGACCACAACCAGA
Southern probe	TaODORANT1		ATGGGGAGGCAGCCGTGCT	TCACGGCCATGCTTCTTG
Stress-related genes	NtCAT	NM_001325673	AGGTACCGCTCATTCACACC	AAGCAAGCTTTTGACCCAGA
	NtSOD	XM_016657770	CTCCTACCGTCGCCAAAT	GCCCAACCAAGAGAACCC
	NtPOX	AB178954.1	ATAGGAACACTTATGAAG	GAGATAATGGTTGAGTTA
	NtRbohF	AJ320505	AATAATGGTAATCCTTATGG	GTAGACAATGACAAGAAG
	NtNCED3	NM_001326185	AATTGTGGTGATTGGTTC	ATTGCTCTTCTTGTTGATT
	NtABF2	KF736850	GCAGCCATCTATCTATTC	GCAACTCATCCATATTCA
	NtERD10C	AB049337.1	AACGTGGAGGCTACAGATCG	GTTCCTCTTGGGCATGAGTT
	NtERD10D	AB049338.1	GAGGACACGGCTGTACCAGT	GCGCCACTTCCTCTGTCTT
	NtLEA5	AAC06242	TTGAATCTGGGGTTTTGGTT	GGAAGCATTGACGAGCTAGG
	NtADC	NM_001325624	GCTGGATTGCCTTCAGTTGC	TTCATACCCGCACCAAGACG
	NtSAMDC	AB304782.1	CCATCCTAAAGTTGGCTGAGACC	ACTGAGCACCAGGGAAAATGAA
	TobLTP1	D13952	GGTTTTGTGCATGGTGGTGG	CTTAGAGCAGTCTGTGGAGG
	NtP5CS1	HM854026	ATCTTCTAGTTCTGTTGA	CTCTCCTTAATGTATGTG
	NtSOS1	XM_016611194	CAAGTGTTGTCCCTCGAAAGC	CGGAGAACCTGAGGAAATGTGA
	NtNHX2	XM_016592281	ACTCATCCCCATTGGTCCG	AAGGAGTTCCACAAAAGCACGA
