# Supplementary material for: A Wheat R2R3-type MYB Transcription Factor TaODORANT1 Positively Regulates Drought and Salt Stress Responses in Transgenic Tobacco Plants
Source: Front Plant Sci. 2017 Aug 8;8:1374. doi: 10.3389/fpls.2017.01374 (PMC5550715; doi:10.3389/fpls.2017.01374)
Supplement: Supplementary file 2 [file Table_2.XLSX]

## Sheet: Sheet1
Supplementary Table S2. Putative cis-acting elements in the promoter of TaODORANT1
Cis-elements	Position	Function
Abiotic stress responsive elements
MBS	298(-), 392(-)	involved in drought-inducibility
CGTCA-motif	-90(+), -425(+)	involved in the MeJA-responsiveness
LTR	-52(+), -1273(-), -1575(+)	involved in low-temperature responsiveness
TGACG-motif	-90(-), -426(-)	involved in the MeJA-responsiveness
WUN-motif	-443(-)	wound-responsive element
AuxRR-core	-1487(+),-1235(+)	involved in auxin responsiveness
ERE	-1592(-)	ethylene-responsive element
GARE-motif	-1034(-)	gibberellin-responsive element
HSE	-1586(-)	involved in heat stress responsiveness
AREB	-193(+), -215(-), -245(-), -407(+), -1065(-), -1120(-), -1179(+), -1545(+)	involved in the abscisic acid responsiveness
TATC-box	-1702(-)	involved in gibberellin-responsiveness
Pathogen-related elements
Box-W1	-619(+)	fungal elicitor responsive element
