# Supplementary material for: A Wheat R2R3-type MYB Transcription Factor TaODORANT1 Positively Regulates Drought and Salt Stress Responses in Transgenic Tobacco Plants
Source: Front Plant Sci. 2017 Aug 8;8:1374. doi: 10.3389/fpls.2017.01374 (PMC5550715; doi:10.3389/fpls.2017.01374)
Supplement: Supplementary file 3 [file Table_3.xlsx]

## Sheet: Sheet1
			Supplementary Table S3. The known MYB sequences in Arabidopsis and rice
Species	Gene Family	Locus ID	Gene/Protein Name		Species	Gene Family	Locus ID
Arabidopsis	R2R3-MYB Transcription Factor Family	At3g27920	AtMYB0		Oryza sativa subsp. Japonica	R2R3-MYB Transcription Factor Family	LOC_Os01g03720
		At3g09230	AtMYB1				LOC_Os01g04930
		At3g12820	AtMYB10				LOC_Os01g07450
		At2g25230	AtMYB100				LOC_Os01g09590
		At2g32460	AtMYB101				LOC_Os01g16810
		At4g21440	AtMYB102				LOC_Os01g18240
		At1g63910	AtMYB103				LOC_Os01g19330
		At2g26950	AtMYB104				LOC_Os01g19970
		At1g69560	AtMYB105				LOC_Os01g36460
		At3g01140	AtMYB106				LOC_Os01g45090
		At3g02940	AtMYB107				LOC_Os01g49160
		At3g06490	AtMYB108				LOC_Os01g50110
		At3g55730	AtMYB109				LOC_Os01g50720
		At3g62610	AtMYB11				LOC_Os01g51260
		At3g29020	AtMYB110				LOC_Os01g52410
		At5g49330	AtMYB111				LOC_Os01g59660
		At1g48000	AtMYB112				LOC_Os01g63160
		At1g66370	AtMYB113				LOC_Os01g63460
		At1g66380	AtMYB114				LOC_Os01g63680
		At5g40360	AtMYB115				LOC_Os01g64360
		At1g25340	AtMYB116				LOC_Os01g65370
		At1g26780	AtMYB117				LOC_Os01g74410
		At3g27780	AtMYB118				LOC_Os01g74590
		At5g58850	AtMYB119				LOC_Os02g02370
		At2g47460	AtMYB12				LOC_Os02g09480
		At5g55020	AtMYB120				LOC_Os02g17190
		At3g30210	AtMYB121				LOC_Os02g36890
		At1g74080	AtMYB122				LOC_Os02g40530
		At5g35550	AtMYB123				LOC_Os02g41510
		At1g14350	AtMYB124				LOC_Os02g42850
		At3g60460	AtMYB125				LOC_Os02g42870
		At1g06180	AtMYB13				LOC_Os02g46780
		At2g31180	AtMYB14				LOC_Os02g49250
		At3g23250	AtMYB15				LOC_Os02g49986
		At5g15310	AtMYB16				LOC_Os02g51799
		At3g61250	AtMYB17				LOC_Os02g54520
		At4g25560	AtMYB18				LOC_Os03g04900
		At5g52260	AtMYB19				LOC_Os03g13310
		At2g47190	AtMYB2				LOC_Os03g18480
		At1g66230	AtMYB20				LOC_Os03g19120
		At3g27810	AtMYB21				LOC_Os03g20090
		At5g40430	AtMYB22				LOC_Os03g25550
		At5g40330	AtMYB23				LOC_Os03g26130
		At5g40350	AtMYB24				LOC_Os03g27090
		At2g39880	AtMYB25				LOC_Os03g29614
		At3g13890	AtMYB26				LOC_Os03g38210
		At3g53200	AtMYB27				LOC_Os03g51110
		At5g61420	AtMYB28				LOC_Os03g56090
		At5g07690	AtMYB29				LOC_Os04g28090
		At1g22640	AtMYB3				LOC_Os04g30890
		At3g28910	AtMYB30				LOC_Os04g38740
		At1g74650	AtMYB31				LOC_Os04g39470
		At4g34990	AtMYB32				LOC_Os04g42950
		At5g06100	AtMYB33				LOC_Os04g43680
		At5g60890	AtMYB34				LOC_Os04g45020
		At3g28470	AtMYB35				LOC_Os04g45060
		At5g57620	AtMYB36				LOC_Os04g46384
		At5g23000	AtMYB37				LOC_Os04g50680
		At2g36890	AtMYB38				LOC_Os04g50770
		At4g17780	AtMYB39				LOC_Os05g04210
		At4g38620	AtMYB4				LOC_Os05g04820
		At5g14340	AtMYB40				LOC_Os05g28320
		At4g28110	AtMYB41				LOC_Os05g35500
		At4g12350	AtMYB42				LOC_Os05g37060
		At5g16600	AtMYB43				LOC_Os05g37730
		At5g67300	AtMYB44				LOC_Os05g41166
		At3g48920	AtMYB45				LOC_Os05g46610
		At5g12870	AtMYB46				LOC_Os05g48010
		At1g18710	AtMYB47				LOC_Os05g49310
		At3g46130	AtMYB48				LOC_Os06g02250
		At5g54230	AtMYB49				LOC_Os06g06740
		At3g13540	AtMYB5				LOC_Os06g10350
		At1g57560	AtMYB50				LOC_Os06g11780
		At1g18570	AtMYB51				LOC_Os06g14670
		At1g17950	AtMYB52				LOC_Os06g14700
		At5g65230	AtMYB53				LOC_Os06g40330
		At1g73410	AtMYB54				LOC_Os06g43090
		At4g01680	AtMYB55				LOC_Os06g46560
		At5g17800	AtMYB56				LOC_Os07g12130
		At3g01530	AtMYB57				LOC_Os07g14110
		At1g16490	AtMYB58				LOC_Os07g25370
		At5g59780	AtMYB59				LOC_Os07g31470
		At4g09460	AtMYB6				LOC_Os07g37210
		At1g08810	AtMYB60				LOC_Os07g43420
		At1g09540	AtMYB61				LOC_Os07g43580
		At1g68320	AtMYB62				LOC_Os07g44090
		At1g79180	AtMYB63				LOC_Os07g48870
		At5g11050	AtMYB64				LOC_Os08g05520
		At3g11440	AtMYB65				LOC_Os08g15020
		At5g14750	AtMYB66				LOC_Os08g33150
		At3g12720	AtMYB67				LOC_Os08g33660
		At5g65790	AtMYB68				LOC_Os08g33800
		At4g33450	AtMYB69				LOC_Os08g33940
		At2g16720	AtMYB7				LOC_Os08g34960
		At2g23290	AtMYB70				LOC_Os08g37970
		At3g24310	AtMYB71				LOC_Os08g43550
		At1g56160	AtMYB72				LOC_Os09g01960
		At4g37260	AtMYB73				LOC_Os09g23620
		At4g05100	AtMYB74				LOC_Os09g24800
		At1g56650	AtMYB75				LOC_Os09g26170
		At5g07700	AtMYB76				LOC_Os09g36250
		At3g50060	AtMYB77				LOC_Os09g36730
		At5g49620	AtMYB78				LOC_Os10g20990
		At4g13480	AtMYB79				LOC_Os10g33810
		At1g35515	AtMYB8				LOC_Os10g35660
		At5g56110	AtMYB80				LOC_Os11g03440
		At2g26960	AtMYB81				LOC_Os11g10130
		At5g52600	AtMYB82				LOC_Os11g35390
		At3g08500	AtMYB83				LOC_Os11g45740
		At3g49690	AtMYB84				LOC_Os11g47460
		At4g22680	AtMYB85				LOC_Os12g03150
		At5g26660	AtMYB86				LOC_Os12g07610
		At4g37780	AtMYB87				LOC_Os12g07640
		At2g02820	AtMYB88				LOC_Os12g13570
		At5g39700	AtMYB89				LOC_Os12g33070
		At5g16770	AtMYB9				LOC_Os12g37690
		At1g66390	AtMYB90				LOC_Os12g37970
		At2g37630	AtMYB91				LOC_Os12g38400
		At5g10280	AtMYB92
		At1g34670	AtMYB93
		At3g47600	AtMYB94
		At1g74430	AtMYB95
		At5g62470	AtMYB96
		At4g26930	AtMYB97
		At4g18770	AtMYB98
		At5g62320	AtMYB99
